# Supplementary material for: PanGEA: Identification of allele specific gene expression using the 454 technology
Source: BMC Bioinformatics. 2009 May 14;10:143. doi: 10.1186/1471-2105-10-143 (PMC2693439; doi:10.1186/1471-2105-10-143)
Supplement: Additional file 1 — PanGEA 1.04. A platform independent executable of PanGEA. [file 1471-2105-10-143-S1.zip]

Archive with 4 entries (4 files):
- Bioinformatic.dll
- PanCom.dll
- PanGEA.exe
- PanGeaInitialize.xml
