# Supplementary material for: PanGEA: Identification of allele specific gene expression using the 454 technology
Source: BMC Bioinformatics. 2009 May 14;10:143. doi: 10.1186/1471-2105-10-143 (PMC2693439; doi:10.1186/1471-2105-10-143)
Supplement: Additional file 1 — PanGEA 1.04. A platform independent executable of PanGEA. [file 1471-2105-10-143-S1.zip › PanGeaInitialize.xml]

<?xml version="1.0" encoding="us-ascii" standalone="yes"?>
<!--Startup settings for PanGEA-->
<Settings>
 <StartUpPath>G:\Temp</StartUpPath>
 <SeparatingString>'	'</SeparatingString>
 <MaxChunk>50000</MaxChunk>
</Settings>
