# Supplementary material for: PanGEA: Identification of allele specific gene expression using the 454 technology
Source: BMC Bioinformatics. 2009 May 14;10:143. doi: 10.1186/1471-2105-10-143 (PMC2693439; doi:10.1186/1471-2105-10-143)
Supplement: Additional file 3 — Comparison of alignments. Compares the pairwise alignments created with the homopolymer Smith-Waterman algorithm to the classic Smith-Waterman algorithm. [file 1471-2105-10-143-S3.txt]

//
//Less faulty SNPs
//


>>
dbName: FBgn0026875
queName: EST a - normal
subAlgn: 1
strand: +/+
dbLength: 19556
queLength: 59
summary:	18831	18888	4	59	147,00	98,21	2
>	18831	18888	4	59	147,00	98,21	2
AGAAATCTAAAAAACAAAAAACCAAGAATGAAGAACCAGAAGCAACACTGCACAAATG
|||||||||||||  .||||||||||||||||||||||||||||||||||||||||||
AGAAATCTAAAAA--CAAAAACCAAGAATGAAGAACCAGAAGCAACACTGCACAAATG
<
<<

>>
dbName: FBgn0026875
queName: EST a - 454
subAlgn: 1
strand: +/+
dbLength: 19556
queLength: 59
summary:	18831	18888	4	59	161,80	100,00	2
>	18831	18888	4	59	161,80	100,00	2
AGAAATCTAAAAAACAAAAAACCAAGAATGAAGAACCAGAAGCAACACTGCACAAATG
||||||||||||| |||||| |||||||||||||||||||||||||||||||||||||
AGAAATCTAAAAA-CAAAAA-CCAAGAATGAAGAACCAGAAGCAACACTGCACAAATG
<
<<

>>
dbName: FBgn0035423
queName: EST b - normal
subAlgn: 1
strand: +/+
dbLength: 1355
queLength: 135
summary:	1204	1335	1	133	353,00	98,47	3
>	1204	1335	1	133	353,00	98,47	3
TCCGAATTATTCAAACTCTCTTGATAGAACATAAA--CATACAGAAGCAATAGACCATTTACTGAGAACA
|||||.|||||||||||||||||||||||||||||  .||||||||||||||||||||||||||||||||
TCCGATTTATTCAAACTCTCTTGATAGAACATAAAACAATACAGAAGCAATAGACCATTTACTGAGAACA

ATGTTATAAATAAAATTAAATGTTCAATTTAAATAAATGAATGTGTGCGGGCGCTGTCGTAGTA
||||||||||||||||| ||||||||||||||||||||||||||||||||||||||||||||||
ATGTTATAAATAAAATT-AATGTTCAATTTAAATAAATGAATGTGTGCGGGCGCTGTCGTAGTA
<
<<

>>
dbName: FBgn0035423
queName: EST b - 454
subAlgn: 1
strand: +/+
dbLength: 1355
queLength: 135
summary:	1204	1335	1	133	375,70	99,24	3
>	1204	1335	1	133	375,70	99,24	3
TCCGAATTATTCAAACTCTCTTGATAGAACATAAA-CA-TACAGAAGCAATAGACCATTTACTGAGAACA
|||||.||||||||||||||||||||||||||||| || |||||||||||||||||||||||||||||||
TCCGATTTATTCAAACTCTCTTGATAGAACATAAAACAATACAGAAGCAATAGACCATTTACTGAGAACA

ATGTTATAAATAAAATTAAATGTTCAATTTAAATAAATGAATGTGTGCGGGCGCTGTCGTAGTA
||||||||||||||||||| ||||||||||||||||||||||||||||||||||||||||||||
ATGTTATAAATAAAATTAA-TGTTCAATTTAAATAAATGAATGTGTGCGGGCGCTGTCGTAGTA
<
<<


>>
dbName: FBgn0025865
queName: EST c - normal
subAlgn: 1
strand: +/+
dbLength: 2784
queLength: 275
summary:	2496	2759	1	270	704,00	98,11	6
>	2496	2759	1	270	704,00	98,11	6
TTGCATTTTACATTCTTTGTATTTAACACATTTATTTTACCAAGAAAATATGCCAAGCTATTTTAGATAT
||||||||||||||||||||||||||||||||||||||||||||||||||||||||||||||||||||||
TTGCATTTTACATTCTTTGTATTTAACACATTTATTTTACCAAGAAAATATGCCAAGCTATTTTAGATAT

CTCTCATTTCATATTTTATGCATTAGTTATGATATTTGTGTCAAGTAACGATTTTGGTTTTTTTGAATTG
.|||||||||||||||||||||||||||||||||||||||||||||||||||||||||.|||||||||||
TTCTCATTTCATATTTTATGCATTAGTTATGATATTTGTGTCAAGTAACGATTTTGGTCTTTTTGAATTG

TATAAAGTCTACGAGAGTTTCCCGTGTCAGGTGATCTGATCTAATGTTAAAGACGGATCTAATGTTGAAG
|||||||||||||||||||||||||||||||||.||||||||||||||||||||||||||||||||||||
TATAAAGTCTACGAGAGTTTCCCGTGTCAGGTGGTCTGATCTAATGTTAAAGACGGATCTAATGTTGAAG

ACAGTC-ACAAACAAAAAGTCTGC-TCTTTTGA--TAAAGAAATACATAA--TTAATAAA
|||||| ||||||||||||||||| ||||||||  .||||||||||||||  |.||||||
ACAGTCAACAAACAAAAAGTCTGCTTCTTTTGAATAAAAGAAATACATAAATTAAATAAA
<
<<

>>
dbName: FBgn0025865
queName: EST c - 454
subAlgn: 1
strand: +/+
dbLength: 2784
queLength: 275
summary:	2496	2762	1	275	753,30	98,88	8
>	2496	2762	1	275	753,30	98,88	8
TTGCATTTTACATTCTTTGTATTTAACACATTTATTTTACCAAGAAAATATGCCAAGCTATTTTAGATAT
||||||||||||||||||||||||||||||||||||||||||||||||||||||||||||||||||||||
TTGCATTTTACATTCTTTGTATTTAACACATTTATTTTACCAAGAAAATATGCCAAGCTATTTTAGATAT

CTCTCATTTCATATTTTATGCATTAGTTATGATATTTGTGTCAAGTAACGATTTTGGTTTTTTTGAATTG
.|||||||||||||||||||||||||||||||||||||||||||||||||||||||||.|||||||||||
TTCTCATTTCATATTTTATGCATTAGTTATGATATTTGTGTCAAGTAACGATTTTGGTCTTTTTGAATTG

TATAAAGTCTACGAGAGTTTCCCGTGTCAGGTGATCTGATCTAATGTTAAAGACGGATCTAATGTTGAAG
|||||||||||||||||||||||||||||||||.||||||||||||||||||||||||||||||||||||
TATAAAGTCTACGAGAGTTTCCCGTGTCAGGTGGTCTGATCTAATGTTAAAGACGGATCTAATGTTGAAG

ACAGTCA-CAAACAAAAAGTCTGCT-CTTTTGA-TAAA-GAAATACATAA-TTAA-TAAA--GTT
||||||| ||||||||||||||||| ||||||| |||| ||||||||||| |||| ||||  |||
ACAGTCAACAAACAAAAAGTCTGCTTCTTTTGAATAAAAGAAATACATAAATTAAATAAAAAGTT
<
<<


>>
dbName: FBgn0039359
queName: EST d - normal
subAlgn: 1
strand: +/+
dbLength: 1354
queLength: 263
summary:	802	1061	1	262	727,00	98,08	2
>	802	1061	1	262	727,00	98,08	2
CCTGAAGAGCCTGAACTACAATCATCTGATGCCCACCCGCTACACGGCGCACGACATCAGCTTTGAGAAG
|||||||||||||||||||||.||||||||||||||||||||||||||||||||||||||||||||||||
CCTGAAGAGCCTGAACTACAACCATCTGATGCCCACCCGCTACACGGCGCACGACATCAGCTTTGAGAAG

CTGTCGCCCAAGGACCTGAAGGATCCCGTAAAGCGCAAGACGCACCGCTTCCAGACCCGCGTCAAGTTCG
|||||||||||||||||||||||||||||.||||||||||||||||||||||||||||||||||||||||
CTGTCGCCCAAGGACCTGAAGGATCCCGTCAAGCGCAAGACGCACCGCTTCCAGACCCGCGTCAAGTTCG

AGTCCGTCTACAAGGAGGGCAAGAACAAGTGGTTCTTCCAGAAGCTGCGTTTCTAAGCTGCCCATTCGCT
||||||||||||||||||||||||||||||||||||||||||||||||||||||||||||||||||||||
AGTCCGTCTACAAGGAGGGCAAGAACAAGTGGTTCTTCCAGAAGCTGCGTTTCTAAGCTGCCCATTCGCT

ACTTGTGGTTACTGGATTTGTCGCT--CTTTTTTAAGGTTTAATAAACAAAG
|||||||||||||||||||||||||  .||||||||.|.|||||||||||||
ACTTGTGGTTACTGGATTTGTCGCTTCTTTTTTTAAAGGTTAATAAACAAAG
<
<<


>>
dbName: FBgn0039359
queName: EST d - 454
subAlgn: 1
strand: +/+
dbLength: 1354
queLength: 263
summary:	802	1061	1	262	748,60	99,23	4
>	802	1061	1	262	748,60	99,23	4
CCTGAAGAGCCTGAACTACAATCATCTGATGCCCACCCGCTACACGGCGCACGACATCAGCTTTGAGAAG
|||||||||||||||||||||.||||||||||||||||||||||||||||||||||||||||||||||||
CCTGAAGAGCCTGAACTACAACCATCTGATGCCCACCCGCTACACGGCGCACGACATCAGCTTTGAGAAG

CTGTCGCCCAAGGACCTGAAGGATCCCGTAAAGCGCAAGACGCACCGCTTCCAGACCCGCGTCAAGTTCG
|||||||||||||||||||||||||||||.||||||||||||||||||||||||||||||||||||||||
CTGTCGCCCAAGGACCTGAAGGATCCCGTCAAGCGCAAGACGCACCGCTTCCAGACCCGCGTCAAGTTCG

AGTCCGTCTACAAGGAGGGCAAGAACAAGTGGTTCTTCCAGAAGCTGCGTTTCTAAGCTGCCCATTCGCT
||||||||||||||||||||||||||||||||||||||||||||||||||||||||||||||||||||||
AGTCCGTCTACAAGGAGGGCAAGAACAAGTGGTTCTTCCAGAAGCTGCGTTTCTAAGCTGCCCATTCGCT

ACTTGTGGTTACTGGATTTGTCGCT-CTTTTTT-AA-GGTTTAATAAACAAAG
||||||||||||||||||||||||| ||||||| || |||| |||||||||||
ACTTGTGGTTACTGGATTTGTCGCTTCTTTTTTTAAAGGTT-AATAAACAAAG
<
<<


>>
dbName: FBgn0028697
queName: EST e - normal
subAlgn: 1
strand: +/+
dbLength: 1205
queLength: 242
summary:	959	1170	1	216	553,00	97,17	4
>	959	1170	1	216	553,00	97,17	4
CCAAAAATTAACTGGATCTGCAAGCATGTCCACAAGCATCGTGAATTGCGTGGCCTTACATCAGCTGGAA
||||||||||||||||||||||||||||||||||||||||||||||||||||||||||||||||||||||
CCAAAAATTAACTGGATCTGCAAGCATGTCCACAAGCATCGTGAATTGCGTGGCCTTACATCAGCTGGAA

AAAGTTCGCGTGGCATTGGCAAGGGATATAGATACTCCCAGACAATTGGTGGATCTAGGCGTGCTGCTTG
||||||||||||||||||||||||||||||||||||||||||||||||||||||||||||||||||||||
AAAGTTCGCGTGGCATTGGCAAGGGATATAGATACTCCCAGACAATTGGTGGATCTAGGCGTGCTGCTTG

GAAGCGCAAGAACCGTGAGCACATG--CACAGAAAACGATAAATTGT-GAAGC-ATTTATTTTATCGGTT
|||||||||||||||||||||||||  .|||..|||||||||||||| ||||| ||||||||...|||||
GAAGCGCAAGAACCGTGAGCACATGACAACAAGAAACGATAAATTGTAGAAGCTATTTATTTATACGGTT

AAATAA
||||||
AAATAA
<
<<

>>
dbName: FBgn0028697
queName: EST e - 454
subAlgn: 1
strand: +/+
dbLength: 1205
queLength: 242
summary:	959	1180	1	227	587,86	100,00	11
>	959	1180	1	227	587,86	100,00	11
CCAAAAATTAACTGGATCTGCAAGCATGTCCACAAGCATCGTGAATTGCGTGGCCTTACATCAGCTGGAA
||||||||||||||||||||||||||||||||||||||||||||||||||||||||||||||||||||||
CCAAAAATTAACTGGATCTGCAAGCATGTCCACAAGCATCGTGAATTGCGTGGCCTTACATCAGCTGGAA

AAAGTTCGCGTGGCATTGGCAAGGGATATAGATACTCCCAGACAATTGGTGGATCTAGGCGTGCTGCTTG
||||||||||||||||||||||||||||||||||||||||||||||||||||||||||||||||||||||
AAAGTTCGCGTGGCATTGGCAAGGGATATAGATACTCCCAGACAATTGGTGGATCTAGGCGTGCTGCTTG

GAAGCGCAAGAACCGTGAGCACATG-CA-CA-GAAAACGATAAATTGT-GAAGC-ATTTATTTTAT-CGG
||||||||||||||||||||||||| || || |||| ||||||||||| ||||| |||||||| || |||
GAAGCGCAAGAACCGTGAGCACATGACAACAAGAAA-CGATAAATTGTAGAAGCTATTTATTT-ATACGG

TTAAATAAAGC-ACTT-CGT
|||||||| || |||| |||
TTAAATAA-GCTACTTACGT
<
<<


//
//Most SNPs are retained
//

>>
dbName: FBgn0085813
queName: EST m - normal
subAlgn: 1
strand: +/+
dbLength: 6026
queLength: 201
summary:	1835	2035	1	201	579,00	98,51	0
>	1835	2035	1	201	579,00	98,51	0
ATTTAGTGAGGTCTCCGGACGTGATCACTGTGACGCCTTGCGTGTTACGGTTGTTTCGCAAAAGTTGACC
||||||||||||||||||||||||||||||||||||||||||||||||||||||||||||||||||||||
ATTTAGTGAGGTCTCCGGACGTGATCACTGTGACGCCTTGCGTGTTACGGTTGTTTCGCAAAAGTTGACC

GAACTTGATTATTTAGAGGAAGTAAAAGTCGTAACAAGGTTTCCGTAGGTGGACCTGCGGAAGGATCATT
|||||||||||||||||||||||||||||||||||||||||||||||||||.||||||||||||||||||
GAACTTGATTATTTAGAGGAAGTAAAAGTCGTAACAAGGTTTCCGTAGGTGAACCTGCGGAAGGATCATT

ATTGTATAATATCCTTACCGTTAATAAACATTTGTAATAATACAAATAAAAACAATTTACC
||||||||||||||||||||||||||||.|||||||||.||||||||||||||||||||||
ATTGTATAATATCCTTACCGTTAATAAATATTTGTAATTATACAAATAAAAACAATTTACC
<
<<

>>
dbName: FBgn0085813
queName: EST m - 454
subAlgn: 1
strand: +/+
dbLength: 6026
queLength: 201
summary:	1835	2035	1	201	579,00	98,51	0
>	1835	2035	1	201	579,00	98,51	0
ATTTAGTGAGGTCTCCGGACGTGATCACTGTGACGCCTTGCGTGTTACGGTTGTTTCGCAAAAGTTGACC
||||||||||||||||||||||||||||||||||||||||||||||||||||||||||||||||||||||
ATTTAGTGAGGTCTCCGGACGTGATCACTGTGACGCCTTGCGTGTTACGGTTGTTTCGCAAAAGTTGACC

GAACTTGATTATTTAGAGGAAGTAAAAGTCGTAACAAGGTTTCCGTAGGTGGACCTGCGGAAGGATCATT
|||||||||||||||||||||||||||||||||||||||||||||||||||.||||||||||||||||||
GAACTTGATTATTTAGAGGAAGTAAAAGTCGTAACAAGGTTTCCGTAGGTGAACCTGCGGAAGGATCATT

ATTGTATAATATCCTTACCGTTAATAAACATTTGTAATAATACAAATAAAAACAATTTACC
||||||||||||||||||||||||||||.|||||||||.||||||||||||||||||||||
ATTGTATAATATCCTTACCGTTAATAAATATTTGTAATTATACAAATAAAAACAATTTACC
<
<<

>>
dbName: FBgn0003357
queName: EST n - normal
subAlgn: 1
strand: +/+
dbLength: 893
queLength: 102
summary:	785	886	1	102	290,00	98,04	0
>	785	886	1	102	290,00	98,04	0
CCGGATACCTGGACTGGATCCGCGACAACACCGGCATCTCCTACTAAGCAGTTGATGTTCCTTAATTCTG
|||||||||||||||||||||||||||||||||||||||||||||||||||.||||||||||.|||||||
CCGGATACCTGGACTGGATCCGCGACAACACCGGCATCTCCTACTAAGCAGCTGATGTTCCTCAATTCTG

AGGGGTTTCTTCAATAAACGATTATAGCAAGC
||||||||||||||||||||||||||||||||
AGGGGTTTCTTCAATAAACGATTATAGCAAGC
<
<<

>>
dbName: FBgn0003357
queName: EST n - 454
subAlgn: 1
strand: +/+
dbLength: 893
queLength: 102
summary:	785	886	1	102	290,00	98,04	0
>	785	886	1	102	290,00	98,04	0
CCGGATACCTGGACTGGATCCGCGACAACACCGGCATCTCCTACTAAGCAGTTGATGTTCCTTAATTCTG
|||||||||||||||||||||||||||||||||||||||||||||||||||.||||||||||.|||||||
CCGGATACCTGGACTGGATCCGCGACAACACCGGCATCTCCTACTAAGCAGCTGATGTTCCTCAATTCTG

AGGGGTTTCTTCAATAAACGATTATAGCAAGC
||||||||||||||||||||||||||||||||
AGGGGTTTCTTCAATAAACGATTATAGCAAGC
<
<<

>>
dbName: FBgn0016119
queName: EST o - normal
subAlgn: 1
strand: +/+
dbLength: 810
queLength: 238
summary:	559	795	1	235	651,00	98,30	2
>	559	795	1	235	651,00	98,30	2
GCCAAGCAGTTTGGCAGCGATGGCAAGACCGACATGCTGAAGTTCCCCGAATTCCAGTTCCCCGATGTTA
||||||||||||||||||||||||||||||||||||||||||||||||||||||||||||||||||||||
GCCAAGCAGTTTGGCAGCGATGGCAAGACCGACATGCTGAAGTTCCCCGAATTCCAGTTCCCCGATGTTA

AGGTCGATCCCATCACCCAGGCCCCACAGTAGAGATCGCTCTTCGCGAATGAGTTAGTCTAATTGCTTTA
|.||.||||||||||||||||||||||||||||||||||||..|||||||||||||||||||||||||||
AAGTGGATCCCATCACCCAGGCCCCACAGTAGAGATCGCTCCACGCGAATGAGTTAGTCTAATTGCTTTA

AGTTCAGCTGCTGATTTCGCCTGTGCGCCCCCAAAAACCGCGGGCAAGTCAACAAAAAAAACCAATAAAA
|||||||||||||||||||||||||||||||| |||||||||||||||||||| ||||||||||||||||
AGTTCAGCTGCTGATTTCGCCTGTGCGCCCCC-AAAACCGCGGGCAAGTCAAC-AAAAAAACCAATAAAA

TCGGGAAAACAACAAGCGATTCGTATG
|||||||||||||||||||||||||||
TCGGGAAAACAACAAGCGATTCGTATG
<
<<

>>
dbName: FBgn0016119
queName: EST o - 454
subAlgn: 1
strand: +/+
dbLength: 810
queLength: 238
summary:	559	795	1	235	666,80	98,30	2
>	559	795	1	235	666,80	98,30	2
GCCAAGCAGTTTGGCAGCGATGGCAAGACCGACATGCTGAAGTTCCCCGAATTCCAGTTCCCCGATGTTA
||||||||||||||||||||||||||||||||||||||||||||||||||||||||||||||||||||||
GCCAAGCAGTTTGGCAGCGATGGCAAGACCGACATGCTGAAGTTCCCCGAATTCCAGTTCCCCGATGTTA

AGGTCGATCCCATCACCCAGGCCCCACAGTAGAGATCGCTCTTCGCGAATGAGTTAGTCTAATTGCTTTA
|.||.||||||||||||||||||||||||||||||||||||..|||||||||||||||||||||||||||
AAGTGGATCCCATCACCCAGGCCCCACAGTAGAGATCGCTCCACGCGAATGAGTTAGTCTAATTGCTTTA

AGTTCAGCTGCTGATTTCGCCTGTGCGCCCCCAAAAACCGCGGGCAAGTCAACAAAAAAAACCAATAAAA
|||||||||||||||||||||||||||||||||||| ||||||||||||||||||||||| |||||||||
AGTTCAGCTGCTGATTTCGCCTGTGCGCCCCCAAAA-CCGCGGGCAAGTCAACAAAAAAA-CCAATAAAA

TCGGGAAAACAACAAGCGATTCGTATG
|||||||||||||||||||||||||||
TCGGGAAAACAACAAGCGATTCGTATG
<
<<
