# Supplementary material for: PanGEA: Identification of allele specific gene expression using the 454 technology
Source: BMC Bioinformatics. 2009 May 14;10:143. doi: 10.1186/1471-2105-10-143 (PMC2693439; doi:10.1186/1471-2105-10-143)
Supplement: Additional file 4 — NUnit test for the SNP identification module. A zip file containing the unit text for the SNP modification mudule as C# code. [file 1471-2105-10-143-S4.zip]

Archive with 1 entries (1 files):
- sup4.cs
