# Supplementary material for: PanGEA: Identification of allele specific gene expression using the 454 technology
Source: BMC Bioinformatics. 2009 May 14;10:143. doi: 10.1186/1471-2105-10-143 (PMC2693439; doi:10.1186/1471-2105-10-143)
Supplement: Additional file 4 — NUnit test for the SNP identification module. A zip file containing the unit text for the SNP modification mudule as C# code. [file 1471-2105-10-143-S4.zip › sup4.cs]

using System;
using System.Collections.Generic;
using System.Text;
using Bio.SNP;
using Bio.Alignment;
using Bio.Seq;

namespace TestBioSNP
{
    using NUnit.Framework;
    class Program
    {
        static void Main(string[] args)
        {
            TestSNP.Start();
        }
    }

    [TestFixture]
    public class TestSNP
    {
        public static void Start()
        {
            TestSNP p = new TestSNP();
            p.Test_SNP();
            p.Test_HalfSNPExtractor();
            p.Test_HalfSNPExtractor_Indel();
            p.Test_FullSNPExtractorSite();
            p.Test_FullSNPExtractorSiteIndel();
            p.Test_QualityAssessementNormal();
            p.Test_QualityAssessement454();
        }

        [Test]
        public void Test_SNP()
        {
            SNP s = new SNP("franz", "fritz", 'T', 'A', 234, 1, 124, 0, false, true, true, 10);
            s.AlleleID = "allele1";
            s.AlignmentQualityTokens = 12;


            Assert.AreEqual(s.DatabaseParent, "franz");
            Assert.AreEqual(s.QueryParent, "fritz");
            Assert.AreEqual(s.DatabaseChar, 'T');
            Assert.AreEqual(s.QueryChar, 'A');
            Assert.AreEqual(s.SiteBasis_Database, 234);
            Assert.AreEqual(s.SiteIndelShift_Database, 1);
            Assert.AreEqual(s.SiteBasis_Query, 124);
            Assert.AreEqual(s.SiteIndelShift_Query, 0);
            Assert.AreEqual(s.SiteID_Database, "234-1");
            Assert.AreEqual(s.SiteID_Query, "124-0");
            Assert.AreEqual(s.Start, 234);
            Assert.AreEqual(s.End, 234);
            Assert.AreEqual(s.Length, 1);
            Assert.AreEqual(s.AlleleID, "allele1");
            Assert.AreEqual(s.Transition, false);
            Assert.AreEqual(s.Transversion, true);
            Assert.AreEqual(s.AlignmentQualityTokens, 12);
            Assert.AreEqual(s.SequenceQualityAtSite, null);
            Assert.AreEqual(s.SequenceQualityInNeighborhood, null);
            Assert.AreEqual(s.PlusPlusStrand, false);
            Assert.AreEqual(s.IsFullSNP, true);
            Assert.AreEqual(s.Valid, true);

            Assert.AreEqual(s.DistanceFromAlignmentEnd, 10);

            s = new SNP("franz", "fritz", 'A', 'A', "1-0", "102-1");
            s.PlusPlusStrand = false;
            s.AlignmentQualityTokens = 3;
            s.DistanceFromAlignmentEnd = 10;
            s.SequenceQualityAtSite = 12;
            s.SequenceQualityInNeighborhood = 20;


            Assert.AreEqual(s.DatabaseParent, "franz");
            Assert.AreEqual(s.QueryParent, "fritz");
            Assert.AreEqual(s.DatabaseChar, 'A');
            Assert.AreEqual(s.QueryChar, 'A');
            Assert.AreEqual(s.SiteBasis_Database, 1);
            Assert.AreEqual(s.SiteIndelShift_Database, 0);
            Assert.AreEqual(s.SiteID_Database, "1-0");
            Assert.AreEqual(s.SiteBasis_Query, 102);
            Assert.AreEqual(s.SiteIndelShift_Query, 1);
            Assert.AreEqual(s.SiteID_Query, "102-1");
            Assert.AreEqual(s.Start, 1);
            Assert.AreEqual(s.End, 1);
            Assert.AreEqual(s.Length, 1);
            Assert.AreEqual(s.AlleleID, null);
            Assert.AreEqual(s.Transition, false);
            Assert.AreEqual(s.Transversion, false);
            Assert.AreEqual(s.PlusPlusStrand, false);
            Assert.AreEqual(s.AlignmentQualityTokens, 3);
            Assert.AreEqual(s.SequenceQualityAtSite, 12);
            Assert.AreEqual(s.SequenceQualityInNeighborhood, 20);
            Assert.AreEqual(s.DistanceFromAlignmentEnd, 10);

        }

        [Test]
        public void Test_HalfSNPExtractor()
        {

            ISNPExtractor extractor = new HalfSNPExtractor();
            PairwiseNucleotideSequenceAlignment pw;
            List<SNP> results;

            pw = new PairwiseNucleotideSequenceAlignment(new PairwiseAlignment(new Sequence_ByteArray("AAC"), new Sequence_ByteArray("AAG")), "fritz", "franz", 100, 10, 150, 50);
            pw.PlusPlusStrand = true;
            results = extractor.GetSNPs(pw);
            Assert.AreEqual(results.Count, 1);
            Assert.AreEqual(results[0].DatabaseParent, "fritz");
            Assert.AreEqual(results[0].QueryParent, "franz");
            Assert.AreEqual(results[0].DatabaseChar, 'C');
            Assert.AreEqual(results[0].QueryChar, 'G');
            Assert.AreEqual(results[0].SiteID_Database, "102-0");
            Assert.AreEqual(results[0].SiteID_Query, "12-0");
            Assert.AreEqual(results[0].IsFullSNP, false);
            Assert.AreEqual(results[0].Valid, true);

            pw = new PairwiseNucleotideSequenceAlignment(new PairwiseAlignment(new Sequence_ByteArray("AAAATC"), new Sequence_ByteArray("CAAACG")), "fritz", "franz", 100, 10, 150, 50);
            pw.PlusPlusStrand = true;
            results = extractor.GetSNPs(pw);
            Assert.AreEqual(results.Count, 3);
            Assert.AreEqual(results[0].DatabaseParent, "fritz");
            Assert.AreEqual(results[0].QueryParent, "franz");
            Assert.AreEqual(results[0].DatabaseChar, 'A');
            Assert.AreEqual(results[0].QueryChar, 'C');
            Assert.AreEqual(results[0].SiteID_Database, "100-0");
            Assert.AreEqual(results[0].SiteID_Query, "10-0");

            Assert.AreEqual(results[1].DatabaseParent, "fritz");
            Assert.AreEqual(results[1].QueryParent, "franz");
            Assert.AreEqual(results[1].DatabaseChar, 'T');
            Assert.AreEqual(results[1].QueryChar, 'C');
            Assert.AreEqual(results[1].SiteID_Database, "104-0");
            Assert.AreEqual(results[1].SiteID_Query, "14-0");
            Assert.AreEqual(results[2].DatabaseChar, 'C');
            Assert.AreEqual(results[2].QueryChar, 'G');
            Assert.AreEqual(results[2].IsFullSNP, false);
            Assert.AreEqual(results[2].Valid, true);
            Assert.AreEqual(results[0].DistanceFromAlignmentEnd, 0);
            Assert.AreEqual(results[1].DistanceFromAlignmentEnd, 1);
            Assert.AreEqual(results[2].DistanceFromAlignmentEnd, 0);


            extractor = new HalfSNPExtractor();
            results = extractor.GetSNPs(pw);
            Assert.AreEqual(results.Count, 3);
            Assert.AreEqual(results[0].DatabaseParent, "fritz");
            Assert.AreEqual(results[0].QueryParent, "franz");
            Assert.AreEqual(results[0].DatabaseChar, 'A');
            Assert.AreEqual(results[0].QueryChar, 'C');
            Assert.AreEqual(results[0].SiteID_Database, "100-0");


            pw = new PairwiseNucleotideSequenceAlignment(new PairwiseAlignment(new Sequence_ByteArray("CAAACAA"), new Sequence_ByteArray("GAAAGAA")), "fritz", "franz", 100, 10, 150, 50);
            pw.PlusPlusStrand = false;
            results = extractor.GetSNPs(pw);

            Assert.AreEqual(results.Count, 2);
            Assert.AreEqual(results[1].DatabaseParent, "fritz");
            Assert.AreEqual(results[1].QueryParent, "franz");
            Assert.AreEqual(results[1].DatabaseChar, 'C');
            Assert.AreEqual(results[1].QueryChar, 'G');
            Assert.AreEqual(results[1].SiteID_Database, "104-0");
            Assert.AreEqual(results[1].SiteID_Query, "14-0");
            Assert.AreEqual(results[0].DistanceFromAlignmentEnd, 0);
            Assert.AreEqual(results[1].DistanceFromAlignmentEnd, 2);


            pw.PlusPlusStrand = true;
            results = extractor.GetSNPs(pw);

            Assert.AreEqual(results.Count, 2);
            Assert.AreEqual(results[0].DatabaseParent, "fritz");
            Assert.AreEqual(results[0].QueryParent, "franz");
            Assert.AreEqual(results[0].DatabaseChar, 'C');
            Assert.AreEqual(results[0].QueryChar, 'G');
            Assert.AreEqual(results[0].SiteID_Database, "100-0");
            Assert.AreEqual(results[0].SiteID_Query, "10-0");
            Assert.AreEqual(results[0].DistanceFromAlignmentEnd, 0);
            Assert.AreEqual(results[1].DistanceFromAlignmentEnd, 2);


            ///Test gaps
            ///
            pw = new PairwiseNucleotideSequenceAlignment(new PairwiseAlignment(new Sequence_ByteArray("AAAGGG"), new Sequence_ByteArray("AAA-CA")), "fritz", "franz", 100, 10, 150, 50);
            pw.PlusPlusStrand = true;
            extractor = new HalfSNPExtractor();
            results = extractor.GetSNPs(pw);
            Assert.AreEqual(results.Count, 2);
            Assert.AreEqual(results[1].DatabaseParent, "fritz");
            Assert.AreEqual(results[1].QueryParent, "franz");
            Assert.AreEqual(results[1].DatabaseChar, 'G');
            Assert.AreEqual(results[1].QueryChar, 'A');
            Assert.AreEqual(results[1].SiteID_Database, "105-0");
            Assert.AreEqual(results[1].SiteID_Query, "14-0");

            pw = new PairwiseNucleotideSequenceAlignment(new PairwiseAlignment(new Sequence_ByteArray("CAAAAA"), new Sequence_ByteArray("GC-AAA")), "fritz", "franz", 100, 10, 150, 50);
            pw.PlusPlusStrand = false;
            results = extractor.GetSNPs(pw);
            Assert.AreEqual(results.Count, 2);
            Assert.AreEqual(results[0].DatabaseParent, "fritz");
            Assert.AreEqual(results[0].QueryParent, "franz");
            Assert.AreEqual(results[0].DatabaseChar, 'C');
            Assert.AreEqual(results[0].QueryChar, 'G');
            Assert.AreEqual(results[0].SiteID_Database, "100-0");
            Assert.AreEqual(results[0].SiteID_Query, "10-0");


            pw = new PairwiseNucleotideSequenceAlignment(new PairwiseAlignment(new Sequence_ByteArray("AAA--CAT"), new Sequence_ByteArray("A-AAACAC")), "fritz", "franz", 100, 10, 150, 50);
            pw.PlusPlusStrand = true;
            results = extractor.GetSNPs(pw);
            Assert.AreEqual(results.Count, 1);
            Assert.AreEqual(results[0].DatabaseParent, "fritz");
            Assert.AreEqual(results[0].QueryParent, "franz");
            Assert.AreEqual(results[0].DatabaseChar, 'T');
            Assert.AreEqual(results[0].QueryChar, 'C');
            Assert.AreEqual(results[0].SiteID_Database, "105-0");
            Assert.AreEqual(results[0].SiteID_Query, "16-0");

            ///Round 2 Composite Alignments
            List<PairwiseNucleotideSequenceAlignment> temp = new List<PairwiseNucleotideSequenceAlignment>();
            temp.Add(new PairwiseNucleotideSequenceAlignment(new PairwiseAlignment(new Sequence_ByteArray("AAC"), new Sequence_ByteArray("AAG")), "fritz", "franz", 100, 10, 110, 13, true));
            temp.Add(new PairwiseNucleotideSequenceAlignment(new PairwiseAlignment(new Sequence_ByteArray("AAAAAC"), new Sequence_ByteArray("AAA-CG")), "fritz", "franz", 200, 20, 205, 25, true));
            CompositePairwiseNucleotideSequenceAlignment com = new CompositePairwiseNucleotideSequenceAlignment(temp);
            results = extractor.GetSNPs(com);
            Assert.AreEqual(results.Count, 3);
            Assert.AreEqual(results[0].DatabaseParent, "fritz");
            Assert.AreEqual(results[0].QueryParent, "franz");
            Assert.AreEqual(results[0].DatabaseChar, 'C');
            Assert.AreEqual(results[0].QueryChar, 'G');
            Assert.AreEqual(results[0].SiteID_Database, "102-0");
            Assert.AreEqual(results[0].SiteID_Query, "12-0");
            Assert.AreEqual(results[0].DistanceFromAlignmentEnd, 0);

            Assert.AreEqual(results[1].DatabaseParent, "fritz");
            Assert.AreEqual(results[1].QueryParent, "franz");
            Assert.AreEqual(results[1].DatabaseChar, 'A');
            Assert.AreEqual(results[1].QueryChar, 'C');
            Assert.AreEqual(results[1].SiteID_Database, "204-0");
            Assert.AreEqual(results[1].SiteID_Query, "23-0");
            Assert.AreEqual(results[1].DistanceFromAlignmentEnd, 1);

            Assert.AreEqual(results[2].DatabaseParent, "fritz");
            Assert.AreEqual(results[2].QueryParent, "franz");
            Assert.AreEqual(results[2].DatabaseChar, 'C');
            Assert.AreEqual(results[2].QueryChar, 'G');
            Assert.AreEqual(results[2].SiteID_Database, "205-0");
            Assert.AreEqual(results[2].SiteID_Query, "24-0");
            Assert.AreEqual(results[2].DistanceFromAlignmentEnd, 0);

        }

        [Test]
        public void Test_HalfSNPExtractor_Indel()
        {

            ISNPExtractor extractor = new HalfSNPExtractor_Indel();
            PairwiseNucleotideSequenceAlignment pw;
            List<SNP> results;

            pw = new PairwiseNucleotideSequenceAlignment(new PairwiseAlignment(new Sequence_ByteArray("AAC"), new Sequence_ByteArray("AAG")), "fritz", "franz", 100, 10, 150, 50);
            pw.PlusPlusStrand = true;
            results = extractor.GetSNPs(pw);
            Assert.AreEqual(results.Count, 1);
            Assert.AreEqual(results[0].DatabaseParent, "fritz");
            Assert.AreEqual(results[0].QueryParent, "franz");
            Assert.AreEqual(results[0].DatabaseChar, 'C');
            Assert.AreEqual(results[0].QueryChar, 'G');
            Assert.AreEqual(results[0].SiteID_Database, "102-0");
            Assert.AreEqual(results[0].SiteID_Query, "12-0");
            Assert.AreEqual(results[0].IsFullSNP, false);
            Assert.AreEqual(results[0].Valid, true);

            pw = new PairwiseNucleotideSequenceAlignment(new PairwiseAlignment(new Sequence_ByteArray("AAAATC"), new Sequence_ByteArray("CAAACG")), "fritz", "franz", 100, 10, 150, 50);
            pw.PlusPlusStrand = true;
            results = extractor.GetSNPs(pw);
            Assert.AreEqual(results.Count, 3);
            Assert.AreEqual(results[0].DatabaseParent, "fritz");
            Assert.AreEqual(results[0].QueryParent, "franz");
            Assert.AreEqual(results[0].DatabaseChar, 'A');
            Assert.AreEqual(results[0].QueryChar, 'C');
            Assert.AreEqual(results[0].SiteID_Database, "100-0");
            Assert.AreEqual(results[0].SiteID_Query, "10-0");

            Assert.AreEqual(results[1].DatabaseParent, "fritz");
            Assert.AreEqual(results[1].QueryParent, "franz");
            Assert.AreEqual(results[1].DatabaseChar, 'T');
            Assert.AreEqual(results[1].QueryChar, 'C');
            Assert.AreEqual(results[1].SiteID_Database, "104-0");
            Assert.AreEqual(results[1].SiteID_Query, "14-0");
            Assert.AreEqual(results[2].DatabaseChar, 'C');
            Assert.AreEqual(results[2].QueryChar, 'G');
            Assert.AreEqual(results[2].IsFullSNP, false);
            Assert.AreEqual(results[2].Valid, true);
            Assert.AreEqual(results[0].DistanceFromAlignmentEnd, 0);
            Assert.AreEqual(results[1].DistanceFromAlignmentEnd, 1);
            Assert.AreEqual(results[2].DistanceFromAlignmentEnd, 0);


            extractor = new HalfSNPExtractor_Indel();
            results = extractor.GetSNPs(pw);
            Assert.AreEqual(results.Count, 3);
            Assert.AreEqual(results[0].DatabaseParent, "fritz");
            Assert.AreEqual(results[0].QueryParent, "franz");
            Assert.AreEqual(results[0].DatabaseChar, 'A');
            Assert.AreEqual(results[0].QueryChar, 'C');
            Assert.AreEqual(results[0].SiteID_Database, "100-0");


            pw = new PairwiseNucleotideSequenceAlignment(new PairwiseAlignment(new Sequence_ByteArray("CAAACAA"), new Sequence_ByteArray("GAAAGAA")), "fritz", "franz", 100, 10, 150, 50);
            pw.PlusPlusStrand = false;
            results = extractor.GetSNPs(pw);

            Assert.AreEqual(results.Count, 2);
            Assert.AreEqual(results[1].DatabaseParent, "fritz");
            Assert.AreEqual(results[1].QueryParent, "franz");
            Assert.AreEqual(results[1].DatabaseChar, 'C');
            Assert.AreEqual(results[1].QueryChar, 'G');
            Assert.AreEqual(results[1].SiteID_Database, "104-0");
            Assert.AreEqual(results[1].SiteID_Query, "14-0");
            Assert.AreEqual(results[0].DistanceFromAlignmentEnd, 0);
            Assert.AreEqual(results[1].DistanceFromAlignmentEnd, 2);


            pw.PlusPlusStrand = true;
            results = extractor.GetSNPs(pw);

            Assert.AreEqual(results.Count, 2);
            Assert.AreEqual(results[0].DatabaseParent, "fritz");
            Assert.AreEqual(results[0].QueryParent, "franz");
            Assert.AreEqual(results[0].DatabaseChar, 'C');
            Assert.AreEqual(results[0].QueryChar, 'G');
            Assert.AreEqual(results[0].SiteID_Database, "100-0");
            Assert.AreEqual(results[0].SiteID_Query, "10-0");
            Assert.AreEqual(results[0].DistanceFromAlignmentEnd, 0);
            Assert.AreEqual(results[1].DistanceFromAlignmentEnd, 2);


            ///Test gaps
            ///
            pw = new PairwiseNucleotideSequenceAlignment(new PairwiseAlignment(new Sequence_ByteArray("AAAGGG"), new Sequence_ByteArray("AAA-CA")), "fritz", "franz", 100, 10, 150, 50);
            pw.PlusPlusStrand = true;
            extractor = new HalfSNPExtractor_Indel();
            results = extractor.GetSNPs(pw);
            Assert.AreEqual(results.Count, 3);
            Assert.AreEqual(results[0].DatabaseParent, "fritz");
            Assert.AreEqual(results[0].QueryParent, "franz");
            Assert.AreEqual(results[0].DatabaseChar, 'G');
            Assert.AreEqual(results[0].QueryChar, '-');
            Assert.AreEqual(results[0].SiteID_Database, "103-0");
            Assert.AreEqual(results[0].SiteID_Query, "12-1");

            Assert.AreEqual(results[2].DatabaseParent, "fritz");
            Assert.AreEqual(results[2].QueryParent, "franz");
            Assert.AreEqual(results[2].DatabaseChar, 'G');
            Assert.AreEqual(results[2].QueryChar, 'A');
            Assert.AreEqual(results[2].SiteID_Database, "105-0");
            Assert.AreEqual(results[2].SiteID_Query, "14-0");


            pw = new PairwiseNucleotideSequenceAlignment(new PairwiseAlignment(new Sequence_ByteArray("AAAGGG"), new Sequence_ByteArray("AAT--G")), "fritz", "franz", 100, 10, 150, 50);
            pw.PlusPlusStrand = true;
            extractor = new HalfSNPExtractor_Indel();
            results = extractor.GetSNPs(pw);
            Assert.AreEqual(results.Count, 3);
            Assert.AreEqual(results[0].DatabaseParent, "fritz");
            Assert.AreEqual(results[0].QueryParent, "franz");
            Assert.AreEqual(results[0].DatabaseChar, 'A');
            Assert.AreEqual(results[0].QueryChar, 'T');
            Assert.AreEqual(results[0].SiteID_Database, "102-0");
            Assert.AreEqual(results[0].SiteID_Query, "12-0");

            Assert.AreEqual(results[1].DatabaseParent, "fritz");
            Assert.AreEqual(results[1].QueryParent, "franz");
            Assert.AreEqual(results[1].DatabaseChar, 'G');
            Assert.AreEqual(results[1].QueryChar, '-');
            Assert.AreEqual(results[1].SiteID_Database, "103-0");
            Assert.AreEqual(results[1].SiteID_Query, "12-1");

            Assert.AreEqual(results[2].DatabaseParent, "fritz");
            Assert.AreEqual(results[2].QueryParent, "franz");
            Assert.AreEqual(results[2].DatabaseChar, 'G');
            Assert.AreEqual(results[2].QueryChar, '-');
            Assert.AreEqual(results[2].SiteID_Database, "104-0");
            Assert.AreEqual(results[2].SiteID_Query, "12-2");


            pw = new PairwiseNucleotideSequenceAlignment(new PairwiseAlignment(new Sequence_ByteArray("AA---G"), new Sequence_ByteArray("AAAGG-")), "fritz", "franz", 100, 10, 150, 50);
            pw.PlusPlusStrand = true;
            extractor = new HalfSNPExtractor_Indel();
            results = extractor.GetSNPs(pw);
            Assert.AreEqual(results.Count, 4);
            Assert.AreEqual(results[0].DatabaseParent, "fritz");
            Assert.AreEqual(results[0].QueryParent, "franz");
            Assert.AreEqual(results[0].DatabaseChar, '-');
            Assert.AreEqual(results[0].QueryChar, 'A');
            Assert.AreEqual(results[0].SiteID_Database, "101-1");
            Assert.AreEqual(results[0].SiteID_Query, "12-0");

            Assert.AreEqual(results[1].DatabaseParent, "fritz");
            Assert.AreEqual(results[1].QueryParent, "franz");
            Assert.AreEqual(results[1].DatabaseChar, '-');
            Assert.AreEqual(results[1].QueryChar, 'G');
            Assert.AreEqual(results[1].SiteID_Database, "101-2");
            Assert.AreEqual(results[1].SiteID_Query, "13-0");

            Assert.AreEqual(results[2].DatabaseParent, "fritz");
            Assert.AreEqual(results[2].QueryParent, "franz");
            Assert.AreEqual(results[2].DatabaseChar, '-');
            Assert.AreEqual(results[2].QueryChar, 'G');
            Assert.AreEqual(results[2].SiteID_Database, "101-3");
            Assert.AreEqual(results[2].SiteID_Query, "14-0");

            Assert.AreEqual(results[3].DatabaseParent, "fritz");
            Assert.AreEqual(results[3].QueryParent, "franz");
            Assert.AreEqual(results[3].DatabaseChar, 'G');
            Assert.AreEqual(results[3].QueryChar, '-');
            Assert.AreEqual(results[3].SiteID_Database, "102-0");
            Assert.AreEqual(results[3].SiteID_Query, "14-1");

            pw = new PairwiseNucleotideSequenceAlignment(new PairwiseAlignment(new Sequence_ByteArray("CAAAAA"), new Sequence_ByteArray("GC-AAA")), "fritz", "franz", 100, 10, 150, 50);
            pw.PlusPlusStrand = false;
            results = extractor.GetSNPs(pw);
            Assert.AreEqual(results.Count, 3);
            Assert.AreEqual(results[0].DatabaseParent, "fritz");
            Assert.AreEqual(results[0].QueryParent, "franz");
            Assert.AreEqual(results[0].DatabaseChar, 'C');
            Assert.AreEqual(results[0].QueryChar, 'G');
            Assert.AreEqual(results[0].SiteID_Database, "100-0");
            Assert.AreEqual(results[0].SiteID_Query, "10-0");


            pw = new PairwiseNucleotideSequenceAlignment(new PairwiseAlignment(new Sequence_ByteArray("AAA--CAT"), new Sequence_ByteArray("A-AAACAC")), "fritz", "franz", 100, 10, 150, 50);
            pw.PlusPlusStrand = true;
            results = extractor.GetSNPs(pw);
            Assert.AreEqual(results.Count, 4);
            Assert.AreEqual(results[3].DatabaseParent, "fritz");
            Assert.AreEqual(results[3].QueryParent, "franz");
            Assert.AreEqual(results[3].DatabaseChar, 'T');
            Assert.AreEqual(results[3].QueryChar, 'C');
            Assert.AreEqual(results[3].SiteID_Database, "105-0");
            Assert.AreEqual(results[3].SiteID_Query, "16-0");

            ///Round 2 Composite Alignments
            List<PairwiseNucleotideSequenceAlignment> temp = new List<PairwiseNucleotideSequenceAlignment>();
            temp.Add(new PairwiseNucleotideSequenceAlignment(new PairwiseAlignment(new Sequence_ByteArray("AAC"), new Sequence_ByteArray("AAG")), "fritz", "franz", 100, 10, 110, 13, true));
            temp.Add(new PairwiseNucleotideSequenceAlignment(new PairwiseAlignment(new Sequence_ByteArray("AAAAAC"), new Sequence_ByteArray("AAA-CG")), "fritz", "franz", 200, 20, 205, 25, true));
            CompositePairwiseNucleotideSequenceAlignment com = new CompositePairwiseNucleotideSequenceAlignment(temp);
            results = extractor.GetSNPs(com);
            Assert.AreEqual(results.Count, 4);
            Assert.AreEqual(results[0].DatabaseParent, "fritz");
            Assert.AreEqual(results[0].QueryParent, "franz");
            Assert.AreEqual(results[0].DatabaseChar, 'C');
            Assert.AreEqual(results[0].QueryChar, 'G');
            Assert.AreEqual(results[0].SiteID_Database, "102-0");
            Assert.AreEqual(results[0].SiteID_Query, "12-0");
            Assert.AreEqual(results[0].DistanceFromAlignmentEnd, 0);

            Assert.AreEqual(results[1].DatabaseParent, "fritz");
            Assert.AreEqual(results[1].QueryParent, "franz");
            Assert.AreEqual(results[1].DatabaseChar, 'A');
            Assert.AreEqual(results[1].QueryChar, '-');
            Assert.AreEqual(results[1].SiteID_Database, "203-0");
            Assert.AreEqual(results[1].SiteID_Query, "22-1");
            Assert.AreEqual(results[1].DistanceFromAlignmentEnd, 2);

            Assert.AreEqual(results[2].DatabaseParent, "fritz");
            Assert.AreEqual(results[2].QueryParent, "franz");
            Assert.AreEqual(results[2].DatabaseChar, 'A');
            Assert.AreEqual(results[2].QueryChar, 'C');
            Assert.AreEqual(results[2].SiteID_Database, "204-0");
            Assert.AreEqual(results[2].SiteID_Query, "23-0");
            Assert.AreEqual(results[2].DistanceFromAlignmentEnd, 1);

            Assert.AreEqual(results[3].DatabaseParent, "fritz");
            Assert.AreEqual(results[3].QueryParent, "franz");
            Assert.AreEqual(results[3].DatabaseChar, 'C');
            Assert.AreEqual(results[3].QueryChar, 'G');
            Assert.AreEqual(results[3].SiteID_Database, "205-0");
            Assert.AreEqual(results[3].SiteID_Query, "24-0");
            Assert.AreEqual(results[3].DistanceFromAlignmentEnd, 0);


        }

        [Test]
        public void Test_FullSNPExtractorSite()
        {

            List<SNPSite> sites = new List<SNPSite>();
            sites.Add(new SNPSite("franz", "99-0"));
            sites.Add(new SNPSite("franz", "101-0"));
            sites.Add(new SNPSite("franz", "112-0"));

            Dictionary<string, List<SNPSite>> dict = new Dictionary<string, List<SNPSite>>();
            dict.Add("franz", sites);

            ISNPExtractor extractor = new FullSNPExtractorSite(dict);
            PairwiseNucleotideSequenceAlignment pw;
            List<SNP> results;

            pw = new PairwiseNucleotideSequenceAlignment(new PairwiseAlignment(new Sequence_ByteArray("AAC"), new Sequence_ByteArray("AAG")), "franz", "ferdinand", 100, 10, 150, 50);
            pw.PlusPlusStrand = true;
            results = extractor.GetSNPs(pw);
            Assert.AreEqual(results.Count, 1);
            Assert.AreEqual(results[0].DatabaseParent, "franz");
            Assert.AreEqual(results[0].QueryParent, "ferdinand");
            Assert.AreEqual(results[0].DatabaseChar, 'A');
            Assert.AreEqual(results[0].QueryChar, 'A');
            Assert.AreEqual(results[0].SiteID_Database, "101-0");
            Assert.AreEqual(results[0].SiteID_Query, "11-0");
            Assert.AreEqual(results[0].IsFullSNP, true);
            Assert.AreEqual(results[0].Valid, true);
            Assert.AreEqual(results[0].DistanceFromAlignmentEnd, 1);

            pw = new PairwiseNucleotideSequenceAlignment(new PairwiseAlignment(new Sequence_ByteArray("AACTTTTTAAAAC"), new Sequence_ByteArray("AAGTTTTTAAAAC")), "franz", "ferdinand", 100, 10, 150, 50);
            pw.PlusPlusStrand = true;
            results = extractor.GetSNPs(pw);
            Assert.AreEqual(results.Count, 2);
            Assert.AreEqual(results[0].DatabaseParent, "franz");
            Assert.AreEqual(results[0].QueryParent, "ferdinand");
            Assert.AreEqual(results[0].DatabaseChar, 'A');
            Assert.AreEqual(results[0].QueryChar, 'A');
            Assert.AreEqual(results[0].SiteID_Database, "101-0");
            Assert.AreEqual(results[0].SiteID_Query, "11-0");
            Assert.AreEqual(results[0].DistanceFromAlignmentEnd, 1);

            Assert.AreEqual(results[1].DatabaseParent, "franz");
            Assert.AreEqual(results[1].QueryParent, "ferdinand");
            Assert.AreEqual(results[1].DatabaseChar, 'C');
            Assert.AreEqual(results[1].QueryChar, 'C');
            Assert.AreEqual(results[1].SiteID_Database, "112-0");
            Assert.AreEqual(results[1].SiteID_Query, "22-0");
            Assert.AreEqual(results[1].DistanceFromAlignmentEnd, 0);

            pw = new PairwiseNucleotideSequenceAlignment(new PairwiseAlignment(new Sequence_ByteArray("AAC----TTTTTAAAAC"), new Sequence_ByteArray("A--AAAGTTTTTAAAAC")), "franz", "ferdinand", 100, 10, 150, 50);
            pw.PlusPlusStrand = false;
            results = extractor.GetSNPs(pw);
            Assert.AreEqual(results.Count, 2);
            Assert.AreEqual(results[1].DatabaseParent, "franz");
            Assert.AreEqual(results[1].QueryParent, "ferdinand");
            Assert.AreEqual(results[1].DatabaseChar, 'C');
            Assert.AreEqual(results[1].QueryChar, 'C');
            Assert.AreEqual(results[1].SiteID_Database, "112-0");
            Assert.AreEqual(results[1].SiteID_Query, "24-0");
            Assert.AreEqual(results[1].IsFullSNP, true);
            Assert.AreEqual(results[1].Valid, true);
            Assert.AreEqual(results[1].DistanceFromAlignmentEnd, 0);

            Assert.AreEqual(results[0].DatabaseParent, "franz");
            Assert.AreEqual(results[0].QueryParent, "ferdinand");
            Assert.AreEqual(results[0].DatabaseChar, 'A');
            Assert.AreEqual(results[0].QueryChar, '-');
            Assert.AreEqual(results[0].SiteID_Database, "101-0");
            Assert.AreEqual(results[0].SiteID_Query, "10-1");
            Assert.AreEqual(results[0].IsFullSNP, true);
            Assert.AreEqual(results[0].Valid, false);
            Assert.AreEqual(results[0].DistanceFromAlignmentEnd, 1);

            pw = new PairwiseNucleotideSequenceAlignment(new PairwiseAlignment(new Sequence_ByteArray("AAC"), new Sequence_ByteArray("AYG")), "franz", "ferdinand", 100, 10, 150, 50);
            pw.PlusPlusStrand = true;
            results = extractor.GetSNPs(pw);
            Assert.AreEqual(results.Count, 1);
            Assert.AreEqual(results[0].IsFullSNP, true);
            Assert.AreEqual(results[0].Valid, false);
            Assert.AreEqual(results[0].DatabaseChar, 'A');
            Assert.AreEqual(results[0].QueryChar, 'Y');
            Assert.AreEqual(results[0].DistanceFromAlignmentEnd, 1);

            pw = new PairwiseNucleotideSequenceAlignment(new PairwiseAlignment(new Sequence_ByteArray("AAC"), new Sequence_ByteArray("A-G")), "franz", "ferdinand", 100, 10, 150, 50);
            pw.PlusPlusStrand = true;
            results = extractor.GetSNPs(pw);
            Assert.AreEqual(results.Count, 1);
            Assert.AreEqual(results[0].DatabaseParent, "franz");
            Assert.AreEqual(results[0].QueryParent, "ferdinand");
            Assert.AreEqual(results[0].DatabaseChar, 'A');
            Assert.AreEqual(results[0].QueryChar, '-');
            Assert.AreEqual(results[0].SiteID_Database, "101-0");
            Assert.AreEqual(results[0].SiteID_Query, "10-1");
            Assert.AreEqual(results[0].IsFullSNP, true);
            Assert.AreEqual(results[0].Valid, false);

            //Round2

            sites = new List<SNPSite>();
            sites.Add(new SNPSite("franz", "99-0"));
            sites.Add(new SNPSite("franz", "101-2"));
            sites.Add(new SNPSite("franz", "112-0"));
            dict = new Dictionary<string, List<SNPSite>>();
            dict.Add("franz", sites);
            extractor = new FullSNPExtractorSite(dict);


            pw = new PairwiseNucleotideSequenceAlignment(new PairwiseAlignment(new Sequence_ByteArray("AAC"), new Sequence_ByteArray("AAG")), "franz", "ferdinand", 99, 10, 150, 50);
            pw.PlusPlusStrand = true;
            results = extractor.GetSNPs(pw);
            Assert.AreEqual(results.Count, 1);
            Assert.AreEqual(results[0].DatabaseParent, "franz");
            Assert.AreEqual(results[0].QueryParent, "ferdinand");
            Assert.AreEqual(results[0].DatabaseChar, 'A');
            Assert.AreEqual(results[0].QueryChar, 'A');
            Assert.AreEqual(results[0].SiteID_Database, "99-0");
            Assert.AreEqual(results[0].SiteID_Query, "10-0");
            Assert.AreEqual(results[0].IsFullSNP, true);
            Assert.AreEqual(results[0].Valid, true);
            Assert.AreEqual(results[0].DistanceFromAlignmentEnd, 0);

            ///Round 3 Composite Alignments
            List<PairwiseNucleotideSequenceAlignment> temp = new List<PairwiseNucleotideSequenceAlignment>();
            temp.Add(new PairwiseNucleotideSequenceAlignment(new PairwiseAlignment(new Sequence_ByteArray("AAC"), new Sequence_ByteArray("AAG")), "franz", "ferdl", 99, 10, 101, 13, true));
            temp.Add(new PairwiseNucleotideSequenceAlignment(new PairwiseAlignment(new Sequence_ByteArray("AAAAAC"), new Sequence_ByteArray("AAA-CG")), "franz", "ferdl", 107, 20, 112, 25, true));
            CompositePairwiseNucleotideSequenceAlignment com = new CompositePairwiseNucleotideSequenceAlignment(temp);
            results = extractor.GetSNPs(com);
            Assert.AreEqual(results.Count, 2);
            Assert.AreEqual(results[0].DatabaseParent, "franz");
            Assert.AreEqual(results[0].QueryParent, "ferdl");
            Assert.AreEqual(results[0].DatabaseChar, 'A');
            Assert.AreEqual(results[0].QueryChar, 'A');
            Assert.AreEqual(results[0].SiteID_Database, "99-0");
            Assert.AreEqual(results[0].SiteID_Query, "10-0");
            Assert.AreEqual(results[0].DistanceFromAlignmentEnd, 0);


            Assert.AreEqual(results[1].DatabaseParent, "franz");
            Assert.AreEqual(results[1].QueryParent, "ferdl");
            Assert.AreEqual(results[1].DatabaseChar, 'C');
            Assert.AreEqual(results[1].QueryChar, 'G');
            Assert.AreEqual(results[1].SiteID_Database, "112-0");
            Assert.AreEqual(results[1].SiteID_Query, "24-0");
            Assert.AreEqual(results[1].DistanceFromAlignmentEnd, 0);
        }

        [Test]
        public void Test_FullSNPExtractorSiteIndel()
        {

            List<SNPSite> sites = new List<SNPSite>();
            sites.Add(new SNPSite("franz", "99-0"));
            sites.Add(new SNPSite("franz", "101-0"));
            sites.Add(new SNPSite("franz", "112-0"));

            Dictionary<string, List<SNPSite>> dict = new Dictionary<string, List<SNPSite>>();
            dict.Add("franz", sites);

            ISNPExtractor extractor = new FullSNPExtractorSite_Indel(dict);
            PairwiseNucleotideSequenceAlignment pw;
            List<SNP> results;

            pw = new PairwiseNucleotideSequenceAlignment(new PairwiseAlignment(new Sequence_ByteArray("AAC"), new Sequence_ByteArray("AAG")), "franz", "ferdinand", 100, 10, 150, 50);
            pw.PlusPlusStrand = true;
            results = extractor.GetSNPs(pw);
            Assert.AreEqual(results.Count, 1);
            Assert.AreEqual(results[0].DatabaseParent, "franz");
            Assert.AreEqual(results[0].QueryParent, "ferdinand");
            Assert.AreEqual(results[0].DatabaseChar, 'A');
            Assert.AreEqual(results[0].QueryChar, 'A');
            Assert.AreEqual(results[0].SiteID_Database, "101-0");
            Assert.AreEqual(results[0].SiteID_Query, "11-0");
            Assert.AreEqual(results[0].IsFullSNP, true);
            Assert.AreEqual(results[0].Valid, true);
            Assert.AreEqual(results[0].DistanceFromAlignmentEnd, 1);

            pw = new PairwiseNucleotideSequenceAlignment(new PairwiseAlignment(new Sequence_ByteArray("AACTTTTTAAAAC"), new Sequence_ByteArray("AAGTTTTTAAAAC")), "franz", "ferdinand", 100, 10, 150, 50);
            pw.PlusPlusStrand = true;
            results = extractor.GetSNPs(pw);
            Assert.AreEqual(results.Count, 2);
            Assert.AreEqual(results[0].DatabaseParent, "franz");
            Assert.AreEqual(results[0].QueryParent, "ferdinand");
            Assert.AreEqual(results[0].DatabaseChar, 'A');
            Assert.AreEqual(results[0].QueryChar, 'A');
            Assert.AreEqual(results[0].SiteID_Database, "101-0");
            Assert.AreEqual(results[0].SiteID_Query, "11-0");
            Assert.AreEqual(results[0].DistanceFromAlignmentEnd, 1);

            Assert.AreEqual(results[1].DatabaseParent, "franz");
            Assert.AreEqual(results[1].QueryParent, "ferdinand");
            Assert.AreEqual(results[1].DatabaseChar, 'C');
            Assert.AreEqual(results[1].QueryChar, 'C');
            Assert.AreEqual(results[1].SiteID_Database, "112-0");
            Assert.AreEqual(results[1].SiteID_Query, "22-0");
            Assert.AreEqual(results[1].DistanceFromAlignmentEnd, 0);

            pw = new PairwiseNucleotideSequenceAlignment(new PairwiseAlignment(new Sequence_ByteArray("AAC----TTTTTAAAAC"), new Sequence_ByteArray("A--AAAGTTTTTAAAAC")), "franz", "ferdinand", 100, 10, 150, 50);
            pw.PlusPlusStrand = false;
            results = extractor.GetSNPs(pw);
            Assert.AreEqual(results.Count, 2);
            Assert.AreEqual(results[1].DatabaseParent, "franz");
            Assert.AreEqual(results[1].QueryParent, "ferdinand");
            Assert.AreEqual(results[1].DatabaseChar, 'C');
            Assert.AreEqual(results[1].QueryChar, 'C');
            Assert.AreEqual(results[1].SiteID_Database, "112-0");
            Assert.AreEqual(results[1].SiteID_Query, "24-0");
            Assert.AreEqual(results[1].IsFullSNP, true);
            Assert.AreEqual(results[1].Valid, true);
            Assert.AreEqual(results[1].DistanceFromAlignmentEnd, 0);

            Assert.AreEqual(results[0].DatabaseParent, "franz");
            Assert.AreEqual(results[0].QueryParent, "ferdinand");
            Assert.AreEqual(results[0].DatabaseChar, 'A');
            Assert.AreEqual(results[0].QueryChar, '-');
            Assert.AreEqual(results[0].SiteID_Database, "101-0");
            Assert.AreEqual(results[0].SiteID_Query, "10-1");
            Assert.AreEqual(results[0].IsFullSNP, true);
            Assert.AreEqual(results[0].Valid, true);
            Assert.AreEqual(results[0].DistanceFromAlignmentEnd, 1);

            pw = new PairwiseNucleotideSequenceAlignment(new PairwiseAlignment(new Sequence_ByteArray("AAC"), new Sequence_ByteArray("AYG")), "franz", "ferdinand", 100, 10, 150, 50);
            pw.PlusPlusStrand = true;
            results = extractor.GetSNPs(pw);
            Assert.AreEqual(results.Count, 1);
            Assert.AreEqual(results[0].IsFullSNP, true);
            Assert.AreEqual(results[0].Valid, false);
            Assert.AreEqual(results[0].DatabaseChar, 'A');
            Assert.AreEqual(results[0].QueryChar, 'Y');
            Assert.AreEqual(results[0].DistanceFromAlignmentEnd, 1);

            pw = new PairwiseNucleotideSequenceAlignment(new PairwiseAlignment(new Sequence_ByteArray("AAC"), new Sequence_ByteArray("A-G")), "franz", "ferdinand", 100, 10, 150, 50);
            pw.PlusPlusStrand = true;
            results = extractor.GetSNPs(pw);
            Assert.AreEqual(results.Count, 1);
            Assert.AreEqual(results[0].DatabaseParent, "franz");
            Assert.AreEqual(results[0].QueryParent, "ferdinand");
            Assert.AreEqual(results[0].DatabaseChar, 'A');
            Assert.AreEqual(results[0].QueryChar, '-');
            Assert.AreEqual(results[0].SiteID_Database, "101-0");
            Assert.AreEqual(results[0].SiteID_Query, "10-1");
            Assert.AreEqual(results[0].IsFullSNP, true);
            Assert.AreEqual(results[0].Valid, true);

            //Round2

            sites = new List<SNPSite>();
            sites.Add(new SNPSite("franz", "99-0"));
            sites.Add(new SNPSite("franz", "101-2"));
            sites.Add(new SNPSite("franz", "112-0"));
            dict = new Dictionary<string, List<SNPSite>>();
            dict.Add("franz", sites);
            extractor = new FullSNPExtractorSite_Indel(dict);


            pw = new PairwiseNucleotideSequenceAlignment(new PairwiseAlignment(new Sequence_ByteArray("AAC"), new Sequence_ByteArray("AAG")), "franz", "ferdinand", 99, 10, 150, 50);
            pw.PlusPlusStrand = true;
            results = extractor.GetSNPs(pw);
            Assert.AreEqual(results.Count, 2);
            Assert.AreEqual(results[0].DatabaseParent, "franz");
            Assert.AreEqual(results[0].QueryParent, "ferdinand");
            Assert.AreEqual(results[0].DatabaseChar, 'A');
            Assert.AreEqual(results[0].QueryChar, 'A');
            Assert.AreEqual(results[0].SiteID_Database, "99-0");
            Assert.AreEqual(results[0].SiteID_Query, "10-0");
            Assert.AreEqual(results[0].IsFullSNP, true);
            Assert.AreEqual(results[0].Valid, true);
            Assert.AreEqual(results[0].DistanceFromAlignmentEnd, 0);

            Assert.AreEqual(results[1].DatabaseParent, "franz");
            Assert.AreEqual(results[1].QueryParent, "ferdinand");
            Assert.AreEqual(results[1].DatabaseChar, '-');
            Assert.AreEqual(results[1].QueryChar, '-');
            Assert.AreEqual(results[1].SiteID_Database, "101-2");
            Assert.AreEqual(results[1].SiteID_Query, "12-2");
            Assert.AreEqual(results[1].IsFullSNP, true);
            Assert.AreEqual(results[1].Valid, true);
            Assert.AreEqual(results[1].DistanceFromAlignmentEnd, 0);

            ///Round 3 Composite Alignments
            List<PairwiseNucleotideSequenceAlignment> temp = new List<PairwiseNucleotideSequenceAlignment>();
            temp.Add(new PairwiseNucleotideSequenceAlignment(new PairwiseAlignment(new Sequence_ByteArray("AAC"), new Sequence_ByteArray("AAG")), "franz", "ferdl", 99, 10, 101, 13, true));
            temp.Add(new PairwiseNucleotideSequenceAlignment(new PairwiseAlignment(new Sequence_ByteArray("AAAAAC"), new Sequence_ByteArray("AAA-CG")), "franz", "ferdl", 107, 20, 112, 25, true));
            CompositePairwiseNucleotideSequenceAlignment com = new CompositePairwiseNucleotideSequenceAlignment(temp);
            results = extractor.GetSNPs(com);
            Assert.AreEqual(results.Count, 3);
            Assert.AreEqual(results[0].DatabaseParent, "franz");
            Assert.AreEqual(results[0].QueryParent, "ferdl");
            Assert.AreEqual(results[0].DatabaseChar, 'A');
            Assert.AreEqual(results[0].QueryChar, 'A');
            Assert.AreEqual(results[0].SiteID_Database, "99-0");
            Assert.AreEqual(results[0].SiteID_Query, "10-0");
            Assert.AreEqual(results[0].DistanceFromAlignmentEnd, 0);
            Assert.AreEqual(results[0].IsFullSNP, true);
            Assert.AreEqual(results[0].Valid, true);

            Assert.AreEqual(results[1].DatabaseParent, "franz");
            Assert.AreEqual(results[1].QueryParent, "ferdl");
            Assert.AreEqual(results[1].DatabaseChar, '-');
            Assert.AreEqual(results[1].QueryChar, '-');
            Assert.AreEqual(results[1].SiteID_Database, "101-2");
            Assert.AreEqual(results[1].SiteID_Query, "12-2");
            Assert.AreEqual(results[1].DistanceFromAlignmentEnd, 0);
            Assert.AreEqual(results[1].IsFullSNP, true);
            Assert.AreEqual(results[1].Valid, true);

            Assert.AreEqual(results[2].DatabaseParent, "franz");
            Assert.AreEqual(results[2].QueryParent, "ferdl");
            Assert.AreEqual(results[2].DatabaseChar, 'C');
            Assert.AreEqual(results[2].QueryChar, 'G');
            Assert.AreEqual(results[2].SiteID_Database, "112-0");
            Assert.AreEqual(results[2].SiteID_Query, "24-0");
            Assert.AreEqual(results[2].DistanceFromAlignmentEnd, 0);
            Assert.AreEqual(results[2].IsFullSNP, true);
            Assert.AreEqual(results[2].Valid, true);


            //Round 4
            sites = new List<SNPSite>();
            sites.Add(new SNPSite("franz", "101-4"));
            dict = new Dictionary<string, List<SNPSite>>();
            dict.Add("franz", sites);
            extractor = new FullSNPExtractorSite_Indel(dict);

            pw = new PairwiseNucleotideSequenceAlignment(new PairwiseAlignment(new Sequence_ByteArray("AA----A"), new Sequence_ByteArray("AAAAAAA")), "franz", "ferdinand", 100, 10, 106, 16);
            pw.PlusPlusStrand = true;
            results = extractor.GetSNPs(pw);
            Assert.AreEqual(results.Count, 1);
            Assert.AreEqual(results[0].DatabaseParent, "franz");
            Assert.AreEqual(results[0].QueryParent, "ferdinand");
            Assert.AreEqual(results[0].DatabaseChar, '-');
            Assert.AreEqual(results[0].QueryChar, 'A');
            Assert.AreEqual(results[0].SiteID_Database, "101-4");
            Assert.AreEqual(results[0].SiteID_Query, "15-0");
            Assert.AreEqual(results[0].IsFullSNP, true);
            Assert.AreEqual(results[0].Valid, true);

            pw = new PairwiseNucleotideSequenceAlignment(new PairwiseAlignment(new Sequence_ByteArray("AA--A"), new Sequence_ByteArray("AAAAA")), "franz", "ferdinand", 100, 10, 106, 16);
            pw.PlusPlusStrand = true;
            results = extractor.GetSNPs(pw);
            Assert.AreEqual(results.Count, 1);
            Assert.AreEqual(results[0].DatabaseParent, "franz");
            Assert.AreEqual(results[0].QueryParent, "ferdinand");
            Assert.AreEqual(results[0].DatabaseChar, '-');
            Assert.AreEqual(results[0].QueryChar, '-');
            Assert.AreEqual(results[0].SiteID_Database, "101-4");
            Assert.AreEqual(results[0].SiteID_Query, "13-2");
            Assert.AreEqual(results[0].IsFullSNP, true);
            Assert.AreEqual(results[0].Valid, true);


            pw = new PairwiseNucleotideSequenceAlignment(new PairwiseAlignment(new Sequence_ByteArray("AA---A"), new Sequence_ByteArray("AA-A-A")), "franz", "ferdinand", 100, 10, 106, 16);
            pw.PlusPlusStrand = true;
            results = extractor.GetSNPs(pw);
            Assert.AreEqual(results.Count, 1);
            Assert.AreEqual(results[0].DatabaseParent, "franz");
            Assert.AreEqual(results[0].QueryParent, "ferdinand");
            Assert.AreEqual(results[0].DatabaseChar, '-');
            Assert.AreEqual(results[0].QueryChar, '-');
            Assert.AreEqual(results[0].SiteID_Database, "101-4");
            Assert.AreEqual(results[0].SiteID_Query, "12-1");
            Assert.AreEqual(results[0].IsFullSNP, true);
            Assert.AreEqual(results[0].Valid, true);

            pw = new PairwiseNucleotideSequenceAlignment(new PairwiseAlignment(new Sequence_ByteArray("AAA"), new Sequence_ByteArray("AAA")), "franz", "ferdinand", 101, 10, 103, 13);
            pw.PlusPlusStrand = true;
            results = extractor.GetSNPs(pw);
            Assert.AreEqual(results.Count, 1);
            Assert.AreEqual(results[0].DatabaseParent, "franz");
            Assert.AreEqual(results[0].QueryParent, "ferdinand");
            Assert.AreEqual(results[0].DatabaseChar, '-');
            Assert.AreEqual(results[0].QueryChar, '-');
            Assert.AreEqual(results[0].SiteID_Database, "101-4");
            Assert.AreEqual(results[0].SiteID_Query, "10-4");
            Assert.AreEqual(results[0].IsFullSNP, true);
            Assert.AreEqual(results[0].Valid, true);
        }

        [Test]
        public void Test_QualityAssessementNormal()
        {

            //Round1
            ISNPQualityAlignment quality;
            PairwiseNucleotideSequenceAlignment pw;
            SNP s;

            quality = new SNPAlignmentQualityAssessment(5);
            s = new SNP("fritz", "franz", 'A', 'C', 21, 0, 12, 0, true, true, true, 0);
            pw = new PairwiseNucleotideSequenceAlignment(new PairwiseAlignment(new Sequence_ByteArray("AC-TTAA"), new Sequence_ByteArray("AAATTAA")), "fritz", "franz", 18, 10, 23, 15);
            int qual = quality.GetLowQualityToken(s, pw);
            Assert.AreEqual(qual, 1);

            s = new SNP("fritz", "franz", 'A', 'C', 22, 0, 12, 0, true, true, true, 0);
            qual = quality.GetLowQualityToken(s, pw);
            Assert.AreEqual(qual, 0);

            quality = new SNPAlignmentQualityAssessment(3);
            s = new SNP("fritz", "franz", 'A', 'C', 20, 0, 12, 0, true, true, true, 0);
            pw = new PairwiseNucleotideSequenceAlignment(new PairwiseAlignment(new Sequence_ByteArray("AC-TTAA"), new Sequence_ByteArray("AAATTAA")), "fritz", "franz", 18, 10, 23, 15);
            qual = quality.GetLowQualityToken(s, pw);
            Assert.AreEqual(qual, 1);

            quality = new SNPAlignmentQualityAssessment(3);
            s = new SNP("fritz", "franz", 'A', 'C', 21, 0, 12, 0, true, true, true, 0);
            pw = new PairwiseNucleotideSequenceAlignment(new PairwiseAlignment(new Sequence_ByteArray("AC-TTAA"), new Sequence_ByteArray("AAATTAA")), "fritz", "franz", 18, 10, 23, 15);
            qual = quality.GetLowQualityToken(s, pw);
            Assert.AreEqual(qual, 0);

            quality = new SNPAlignmentQualityAssessment(3);
            s = new SNP("fritz", "franz", 'A', 'C', 18, 0, 12, 0, true, true, true, 0);
            pw = new PairwiseNucleotideSequenceAlignment(new PairwiseAlignment(new Sequence_ByteArray("AC-TTAA"), new Sequence_ByteArray("AAATTAA")), "fritz", "franz", 18, 10, 23, 15);
            qual = quality.GetLowQualityToken(s, pw);
            Assert.AreEqual(qual, 0);

            quality = new SNPAlignmentQualityAssessment(5);
            s = new SNP("fritz", "franz", 'A', 'C', 18, 0, 12, 0, true, true, true, 0);
            pw = new PairwiseNucleotideSequenceAlignment(new PairwiseAlignment(new Sequence_ByteArray("AC-TTAA"), new Sequence_ByteArray("AAATTAA")), "fritz", "franz", 18, 10, 23, 15);
            qual = quality.GetLowQualityToken(s, pw);
            Assert.AreEqual(qual, 1);

            quality = new SNPAlignmentQualityAssessment(7);
            List<PairwiseNucleotideSequenceAlignment> temp = new List<PairwiseNucleotideSequenceAlignment>();
            temp.Add(new PairwiseNucleotideSequenceAlignment(new PairwiseAlignment(new Sequence_ByteArray("AAC"), new Sequence_ByteArray("AAG")), "fritz", "franz", 100, 10, 110, 13, true));
            temp.Add(new PairwiseNucleotideSequenceAlignment(new PairwiseAlignment(new Sequence_ByteArray("AAAA---ATTTTTT"), new Sequence_ByteArray("AAAACCCATTTTTT")), "fritz", "franz", 200, 20, 210, 25, true));
            CompositePairwiseNucleotideSequenceAlignment com = new CompositePairwiseNucleotideSequenceAlignment(temp);
            s = new SNP("fritz", "franz", 'A', 'C', 204, 0, 12, 0, true, true, true, 0);
            qual = quality.GetLowQualityToken(s, com);
            Assert.AreEqual(qual, 3);

            temp = new List<PairwiseNucleotideSequenceAlignment>();
            temp.Add(new PairwiseNucleotideSequenceAlignment(new PairwiseAlignment(new Sequence_ByteArray("AAAA--ATTTTTT"), new Sequence_ByteArray("AAAACCATTTTTT")), "fritz", "franz", 100, 10, 110, 13, true));
            temp.Add(new PairwiseNucleotideSequenceAlignment(new PairwiseAlignment(new Sequence_ByteArray("AAAA"), new Sequence_ByteArray("AAAA")), "fritz", "franz", 200, 20, 210, 25, true));
            com = new CompositePairwiseNucleotideSequenceAlignment(temp);
            s = new SNP("fritz", "franz", 'A', 'C', 104, 0, 12, 0, true, true, true, 0);
            qual = quality.GetLowQualityToken(s, com);
            Assert.AreEqual(qual, 2);


            //Round 2
            quality = new SNPAlignmentQualityAssessment(5);
            s = new SNP("fritz", "franz", 'A', 'C', 18, 1, 12, 1, true, true, true, 0);
            pw = new PairwiseNucleotideSequenceAlignment(new PairwiseAlignment(new Sequence_ByteArray("AC-TTAA"), new Sequence_ByteArray("AAATTAA")), "fritz", "franz", 18, 10, 23, 15);
            qual = quality.GetLowQualityToken(s, pw);
            Assert.AreEqual(qual, 1);

            quality = new SNPAlignmentQualityAssessment(5);
            s = new SNP("fritz", "franz", 'A', 'C', 19, 3, 12, 1, true, true, true, 0);
            pw = new PairwiseNucleotideSequenceAlignment(new PairwiseAlignment(new Sequence_ByteArray("AC---AAAA"), new Sequence_ByteArray("ACAAAAAAA")), "fritz", "franz", 18, 10, 23, 18);
            qual = quality.GetLowQualityToken(s, pw);
            Assert.AreEqual(qual, 3);

            quality = new SNPAlignmentQualityAssessment(5);
            s = new SNP("fritz", "franz", 'A', 'C', 19, 2, 12, 1, true, true, true, 0);
            pw = new PairwiseNucleotideSequenceAlignment(new PairwiseAlignment(new Sequence_ByteArray("AC---AAAA"), new Sequence_ByteArray("A-AAAAAAA")), "fritz", "franz", 18, 10, 23, 18);
            qual = quality.GetLowQualityToken(s, pw);
            Assert.AreEqual(qual, 4);


            quality = new SNPAlignmentQualityAssessment(5);
            s = new SNP("fritz", "franz", 'A', 'C', 19, 4, 12, 1, true, true, true, 0);
            pw = new PairwiseNucleotideSequenceAlignment(new PairwiseAlignment(new Sequence_ByteArray("AC---AAAA"), new Sequence_ByteArray("ACAAAAAAA")), "fritz", "franz", 18, 10, 23, 18);
            qual = quality.GetLowQualityToken(s, pw);
            Assert.AreEqual(qual, 3);


            //Round 3

        }

        [Test]
        public void Test_QualityAssessement454()
        {
            ISNPQualityAlignment quality;
            PairwiseNucleotideSequenceAlignment pw;
            SNP s;

            quality = new SNPAlignmentQualityAssessment_454(5);


            s = new SNP("fritz", "franz", 'A', 'C', 26, 0, 18, 0, true, true, true, 0);
            pw = new PairwiseNucleotideSequenceAlignment(new PairwiseAlignment(new Sequence_ByteArray("AGAGCCAATAACCAGAG"), new Sequence_ByteArray("AGAGCCAATAACCAGAG")), "fritz", "franz", 18, 10, 34, 26, true);
            int qual = quality.GetLowQualityToken(s, pw);
            Assert.AreEqual(qual, 8);

            s = new SNP("fritz", "franz", 'A', 'C', 20, 0, 12, 0, true, true, true, 0);
            pw = new PairwiseNucleotideSequenceAlignment(new PairwiseAlignment(new Sequence_ByteArray("ACTTAA"), new Sequence_ByteArray("AATTAA")), "fritz", "franz", 18, 10, 23, 15, true);
            qual = quality.GetLowQualityToken(s, pw);
            Assert.AreEqual(qual, 3);

            s = new SNP("fritz", "franz", 'A', 'C', 20, 0, 12, 0, true, true, true, 0);
            pw = new PairwiseNucleotideSequenceAlignment(new PairwiseAlignment(new Sequence_ByteArray("ACCTTAA"), new Sequence_ByteArray("AA-TTAA")), "fritz", "franz", 18, 10, 23, 15, true);
            qual = quality.GetLowQualityToken(s, pw);
            Assert.AreEqual(qual, 4);

            s = new SNP("fritz", "franz", 'A', 'C', 20, 0, 12, 0, true, true, true, 0);
            pw = new PairwiseNucleotideSequenceAlignment(new PairwiseAlignment(new Sequence_ByteArray("AAAACCTTAA"), new Sequence_ByteArray("AAAAA-TTAA")), "fritz", "franz", 15, 10, 23, 15, true);
            qual = quality.GetLowQualityToken(s, pw);
            Assert.AreEqual(qual, 7);


            s = new SNP("fritz", "franz", 'A', 'C', 20, 0, 12, 0, true, true, true, 0);
            pw = new PairwiseNucleotideSequenceAlignment(new PairwiseAlignment(new Sequence_ByteArray("AC-TAAAA"), new Sequence_ByteArray("AACTAAAA")), "fritz", "franz", 18, 10, 23, 15, true);
            qual = quality.GetLowQualityToken(s, pw);
            Assert.AreEqual(qual, 5);

            s = new SNP("fritz", "franz", 'A', 'C', 20, 0, 12, 0, true, true, true, 0);
            pw = new PairwiseNucleotideSequenceAlignment(new PairwiseAlignment(new Sequence_ByteArray("AC-TAAAA"), new Sequence_ByteArray("A-CTAAAA")), "fritz", "franz", 18, 10, 23, 15, true);
            qual = quality.GetLowQualityToken(s, pw);
            Assert.AreEqual(qual, 5);


            quality = new SNPAlignmentQualityAssessment_454(7);
            List<PairwiseNucleotideSequenceAlignment> temp = new List<PairwiseNucleotideSequenceAlignment>();
            temp.Add(new PairwiseNucleotideSequenceAlignment(new PairwiseAlignment(new Sequence_ByteArray("AAC"), new Sequence_ByteArray("AAG")), "fritz", "franz", 100, 10, 110, 13, true));
            temp.Add(new PairwiseNucleotideSequenceAlignment(new PairwiseAlignment(new Sequence_ByteArray("AAAA---ATTTTTT"), new Sequence_ByteArray("AAAACCCATTTTTT")), "fritz", "franz", 200, 20, 210, 25, true));
            CompositePairwiseNucleotideSequenceAlignment com = new CompositePairwiseNucleotideSequenceAlignment(temp);
            s = new SNP("fritz", "franz", 'A', 'C', 204, 0, 12, 0, true, true, true, 0);
            qual = quality.GetLowQualityToken(s, com);
            Assert.AreEqual(qual, 14);

            temp = new List<PairwiseNucleotideSequenceAlignment>();
            temp.Add(new PairwiseNucleotideSequenceAlignment(new PairwiseAlignment(new Sequence_ByteArray("AAAA--ATTTTTT"), new Sequence_ByteArray("AAAACCATTTTTT")), "fritz", "franz", 100, 10, 110, 13, true));
            temp.Add(new PairwiseNucleotideSequenceAlignment(new PairwiseAlignment(new Sequence_ByteArray("AAAA"), new Sequence_ByteArray("AAAA")), "fritz", "franz", 200, 20, 210, 25, true));
            com = new CompositePairwiseNucleotideSequenceAlignment(temp);
            s = new SNP("fritz", "franz", 'A', 'C', 104, 0, 12, 0, true, true, true, 0);
            qual = quality.GetLowQualityToken(s, com);
            Assert.AreEqual(qual, 13);


            //Round 2
            quality = new SNPAlignmentQualityAssessment_454(5);
            s = new SNP("fritz", "franz", 'A', 'C', 19, 1, 12, 0, true, true, true, 0);
            pw = new PairwiseNucleotideSequenceAlignment(new PairwiseAlignment(new Sequence_ByteArray("AC----AATTTT"), new Sequence_ByteArray("ACTCTCAATTTT")), "fritz", "franz", 18, 10, 25, 20, true);
            qual = quality.GetLowQualityToken(s, pw);
            Assert.AreEqual(qual, 3);

            s = new SNP("fritz", "franz", 'A', 'C', 19, 2, 12, 0, true, true, true, 0);
            pw = new PairwiseNucleotideSequenceAlignment(new PairwiseAlignment(new Sequence_ByteArray("AC----AATTTT"), new Sequence_ByteArray("ACTCTCAATTTT")), "fritz", "franz", 18, 10, 25, 20, true);
            qual = quality.GetLowQualityToken(s, pw);
            Assert.AreEqual(qual, 5);

            s = new SNP("fritz", "franz", 'A', 'C', 19, 3, 12, 0, true, true, true, 0);
            pw = new PairwiseNucleotideSequenceAlignment(new PairwiseAlignment(new Sequence_ByteArray("AC----AATTTT"), new Sequence_ByteArray("ACTCTCAATTTT")), "fritz", "franz", 18, 10, 25, 20, true);
            qual = quality.GetLowQualityToken(s, pw);
            Assert.AreEqual(qual, 5);

            s = new SNP("fritz", "franz", 'A', 'C', 19, 4, 12, 0, true, true, true, 0);
            pw = new PairwiseNucleotideSequenceAlignment(new PairwiseAlignment(new Sequence_ByteArray("AC----AATTTT"), new Sequence_ByteArray("ACTCTCAATTTT")), "fritz", "franz", 18, 10, 25, 20, true);
            qual = quality.GetLowQualityToken(s, pw);
            Assert.AreEqual(qual, 7);

            s = new SNP("fritz", "franz", 'A', 'C', 19, 5, 12, 0, true, true, true, 0);
            pw = new PairwiseNucleotideSequenceAlignment(new PairwiseAlignment(new Sequence_ByteArray("AC----AATTTT"), new Sequence_ByteArray("ACTCTCAATTTT")), "fritz", "franz", 18, 10, 25, 20, true);
            qual = quality.GetLowQualityToken(s, pw);
            Assert.AreEqual(qual, 7);


        }

    }
}
