# Supplementary material for: PanGEA: Identification of allele specific gene expression using the 454 technology
Source: BMC Bioinformatics. 2009 May 14;10:143. doi: 10.1186/1471-2105-10-143 (PMC2693439; doi:10.1186/1471-2105-10-143)
Supplement: Additional file 5 — Performance of PanGEA-BlastN. Provides detailed benchmarks for PanGEA-BlastN. [file 1471-2105-10-143-S5.xls]

## Sheet: Complexity
Benchmarks were calculated in triplicate for five datapoints and using three different similarities with the target sequence (90%, 95% and 100%).
Regression is linear (SigmaPlot)
Complexity ©	Similarity (%)	Ambiguos	Correct	Wrong	Not hit found	Introns	cpu (ms)
1	100	78	980	16	4	157	53139
1	95	86	986	11	3	123	54022
1	90	66	869	18	113	66	47860
10	100	101	989	9	2	149	52879
10	95	74	982	15	3	123	54759
10	90	110	966	13	21	100	57825
20	100	103	997	3	0	147	62851
20	95	100	996	4	0	146	64567
20	90	115	945	11	44	92	66313
50	100	104	997	3	0	142	69462
50	95	106	994	6	0	129	63669
50	90	97	974	11	15	95	76094
100	100	103	998	2	0	136	94012
100	95	86	996	4	0	144	116772
100	90	110	960	6	34	97	85090

## Sheet: Ambiguity
Benchmarks were calculated in triplicate for five datapoints and using three different similarities with the target sequence (90%, 95% and 100%).
Regression is linear (SigmaPlot)
Ambiguity Threshold	Similarity (%)	Ambiguos	Correct	Wrong	Not hit found	Introns	cpu (ms)
0	100	91	994	6	0	163	58430
0	95	88	994	6	0	132	60604
0	90	103	989	5	6	95	66122
5	100	99	998	2	0	154	59345
5	95	97	992	7	1	150	65156
5	90	98	993	5	2	103	64721
10	100	95	996	4	0	154	64458
10	95	106	996	4	0	124	65832
10	90	69	988	3	9	94	60760
20	100	106	998	2	0	139	62348
20	95	97	991	9	0	131	62924
20	90	91	990	5	5	98	61967
50	100	119	1000	0	0	138	62051
50	95	117	999	1	0	145	61767
50	90	107	987	5	8	107	63314
100	100	140	1000	0	0	159	60182
100	95	113	997	3	0	137	63019
100	90	135	992	5	3	105	68518

## Sheet: Wordsize
Benchmarks were calculated in triplicate for five datapoints and using three different similarities with the target sequence (90%, 95% and 100%).
Regression is an exponential decay with three parameters (SigmaPlot)
Wordsize (bp)	Similarity (%)	Ambiguos	Correct	Wrong	Not hit found	Introns	cpu (ms)
9	100	100	998	2	0	129	319692
9	95	83	995	5	0	141	257738
9	90	108	996	4	0	120	204483
10	100	103	997	3	0	134	86945
10	95	100	992	8	0	143	78738
10	90	94	992	6	2	107	74887
11	100	104	996	4	0	143	61698
11	95	119	994	6	0	137	65196
11	90	110	994	4	2	112	64588
12	100	119	991	9	0	154	55328
12	95	95	995	5	0	147	57340
12	90	78	870	15	115	73	53874
13	100	118	990	8	2	155	56140
13	95	98	984	12	4	149	60327
13	90	72	875	22	103	82	51501

## Sheet: Diagonallength
Benchmarks were calculated in triplicate for five datapoints and using three different similarities with the target sequence (90%, 95% and 100%).
Regression is linear (SigmaPlot)
Diagonal length	Similarity (%)	Ambiguos	Correct	Wrong	Not hit found	Introns	cpu (ms)
2	100	101	999	1	0	153	71852
2	95	105	991	9	0	121	84450
2	90	104	997	3	0	118	77087
3	100	119	996	4	0	152	63933
3	95	109	995	5	0	120	65281
3	90	113	987	4	9	108	67100
4	100	95	1000	0	0	145	60624
4	95	94	989	10	1	123	63335
4	90	87	900	6	94	66	56298
5	100	91	999	1	0	152	60296
5	95	101	993	4	3	109	63197
5	90	71	664	14	322	29	47473
6	100	107	996	4	0	156	60373
6	95	116	978	4	18	113	68692
6	90	39	462	13	525	5	28812
